# Supplementary material for: Temporal serum neurofilament light chain concentrations in sheep inoculated with the agent of classical scrapie
Source: PLoS One. 2024 Feb 23;19(2):e0299038. doi: 10.1371/journal.pone.0299038 (PMC10889644; doi:10.1371/journal.pone.0299038)
Supplement: S1 Table — (CSV) [file pone.0299038.s001.csv]

Days post inoculation	2111	2112	2113	2115
0				12.378
29				6.6462
57				7.2585
85				8.307
113				6.9358
137				7.6708
169				6.9714
196				4.3825
224				8.8152
252				8.2148
288				3.7954
309				4.4538
316				4.5238
323				5.1923
330				5.5207
337				6.363
344				6.0567
351				9.7824
358				11.276
365				15.114
371				17.993
386				20.73
393				24.8
400				42.167
403				36.689
0			7.4574
29			10.625
57			15.659
85			5.4684
113			3.1791
137			6.1193
169			4.6427
196			3.3855
224			4.9873
252			5.4898
288			18.163
309			62.516
316			75.192
323			88.922
330			68.779
0		6.5908
29		4.9813
57		4.8022
85		3.0157
113		2.324
137		4.584
169		5.8339
196		2.6444
224		3.464
252		4.0609
288		5.6149
309		4.22
316		5.2641
323		7.5842
330		9.1754
337		9.2895
344		22.2
351		37.088
358		70.19
365		82.26
371		70.821
372		73.392
0	7.8343
29	9.5513
57	4.0706
85	2.1815
113	2.0873
137	3.3003
169	2.9592
196	3.6945
224	5.02
252	5.7252
288	3.8816
309	5.0051
316	6.0362
323	5.1007
330	2.0164
344	1.9794
351	4.9535
358	5.6927
365	4.0622
371	4.2725
379	4.7667
337	4.4539
386	3.2801
393	4.8737
400	7.2268
414	17.96
421	15.926
428	32.782
435	55.504
436	57.525
